# Supplementary material for: Biocompatible astaxanthin as a novel marine-oriented agent for dual chemo-photothermal therapy
Source: PLoS One. 2017 Apr 3;12(4):e0174687. doi: 10.1371/journal.pone.0174687 (PMC5378353; doi:10.1371/journal.pone.0174687)
Supplement: S1 Dataset — (XLSX) [file pone.0174687.s002.xlsx]

## Sheet: Particle Distribution
Particle Distribution of Astaxanthin
# Partile	Area				1			2				3
	1	2	3		r^2	r	d1		r^2	r	d2		r^2	r	d3		Average Diameter (µm)	SD
1	15.18	19.792	17.687		4.83439	2.19873	4.39745		6.30318	2.51061	5.02123		5.6328	2.37335	4.74671		4.7218	0.312634
2	133	150	138		42.3567	6.5082	13.0164		47.7707	6.91164	13.8233		43.949	6.62941	13.2588		13.3662	0.414006
3	40	36.7	37		12.7389	3.56915	7.13831		11.6879	3.41876	6.83751		11.7834	3.4327	6.8654		6.94707	0.166198
4	61.1	67.8	63.9		19.4586	4.41119	8.82238		21.5924	4.64676	9.29352		20.3503	4.51113	9.02227		9.04605	0.236467
5	44.66	47.47	38.032		14.2229	3.77133	7.54266		15.1178	3.88817	7.77633		12.1121	3.48024	6.96049		7.42649	0.420144
6	12.94	13.31	13.92		4.12102	2.03003	4.06006		4.23885	2.05885	4.1177		4.43312	2.1055	4.211		4.12958	0.0761675
7	187.956	171	177.224		59.8586	7.73683	15.4737		54.4586	7.37961	14.7592		56.4408	7.51271	15.0254		15.0861	0.361072
8	40.115	39.442	37.923		12.7755	3.57428	7.14856		12.5611	3.54417	7.08834		12.0774	3.47525	6.95051		7.06247	0.101529
9	62.174	62.109	59.44		19.8006	4.44979	8.89958		19.7799	4.44746	8.89493		18.9299	4.35085	8.70171		8.83207	0.112922
10	226.606	218.132	237.359		72.1675	8.49515	16.9903		69.4688	8.33479	16.6696		75.592	8.69437	17.3887		17.0162	0.360274
11	187.24	179.709	177.919		59.6306	7.72208	15.4442		57.2322	7.56519	15.1304		56.6621	7.52742	15.0548		15.2098	0.206452
12	198.676	199.696	197.493		63.2726	7.95441	15.9088		63.5975	7.9748	15.9496		62.8959	7.93069	15.8614		15.9066	0.0441518
13	53.505	52.648	58.008		17.0398	4.12793	8.25586		16.7669	4.09474	8.18948		18.4739	4.29813	8.59625		8.3472	0.218227
14	49.644	82.01	78.581		15.8102	3.9762	7.95241		26.1178	5.11056	10.2211		25.0258	5.00258	10.0052		9.3929	1.25216
15	110.503	113.856	110.883		35.192	5.93229	11.8646		36.2599	6.02162	12.0432		35.3131	5.94248	11.885		11.9309	0.0977972
16	60.243	58.236	52.856		19.1857	4.38014	8.76029		18.5465	4.30656	8.61313		16.8331	4.10282	8.20564		8.52635	0.287328
17	186.697	190.245	184.657		59.4576	7.71088	15.4218		60.5876	7.7838	15.5676		58.808	7.66863	15.3373		15.4422	0.116522
18	54.98	56.011	53.125		17.5096	4.18444	8.36888		17.8379	4.22349	8.44699		16.9188	4.11325	8.22649		8.34745	0.111799
19	108.648	102.42	112.207		34.6013	5.88228	11.7646		32.6178	5.7112	11.4224		35.7347	5.97785	11.9557		11.7142	0.27019
20	63.694	61.513	63.835		20.2847	4.50386	9.00771		19.5901	4.42607	8.85215		20.3296	4.50884	9.01768		8.95918	0.0928251
21	68.945	70.974	73.557		21.957	4.68583	9.37166		22.6032	4.75428	9.50856		23.4258	4.84002	9.68004		9.52009	0.154513
22	21.756	18.631	21.604		6.92866	2.63224	5.26447		5.93344	2.43587	4.87173		6.88025	2.62302	5.24605		5.12742	0.221622
23	13.173	12.826	12.533		4.19522	2.04822	4.09645		4.08471	2.02107	4.04213		3.9914	1.99785	3.9957		4.04476	0.0504265
24	25.922	24.642	24.881		8.25541	2.87322	5.74645		7.84777	2.80139	5.60277		7.92389	2.81494	5.62988		5.6597	0.0763376
25	66.764	62.847	61.296		21.2624	4.61112	9.22224		20.015	4.47381	8.94762		19.521	4.41826	8.83652		9.00213	0.198552
26	27.203	27.691	28.006		8.66338	2.94336	5.88672		8.81879	2.96964	5.93929		8.91911	2.98649	5.97298		5.933	0.0434694
27	17.697	18.945	18.859		5.63599	2.37402	4.74805		6.03344	2.45631	4.91261		6.00605	2.45072	4.90145		4.85404	0.0919589
28	45.475	43.723	43.945		14.4825	3.80559	7.61117		13.9245	3.73156	7.46312		13.9952	3.74102	7.48204		7.51877	0.0805754
29	15.451	15.896	15.582		4.9207	2.21827	4.43653		5.06242	2.24998	4.49996		4.96242	2.22765	4.4553		4.46393	0.0325863
30	28.613	27.593	28.95		9.11242	3.01868	6.03736		8.78758	2.96439	5.92877		9.21975	3.0364	6.07281		6.01298	0.0750491
31	18.511	17.806	17.947		5.89522	2.42801	4.85602		5.6707	2.38132	4.76265		5.71561	2.39073	4.78147		4.80004	0.049379
32	44.857	43.533	43.338		14.2857	3.77964	7.55928		13.864	3.72344	7.44688		13.8019	3.71509	7.43018		7.47878	0.0702098
33	40.18	40.549	41.059		12.7962	3.57717	7.15435		12.9137	3.59356	7.18713		13.0761	3.61609	7.23218		7.19122	0.0390776
34	46.115	18.796	48.253		14.6863	3.83227	7.66454		5.98599	2.44663	4.89326		15.3672	3.9201	7.8402		6.79933	1.65305
35	94.39	92.383	69.638		30.0605	5.48275	10.9655		29.4213	5.42414	10.8483		22.1777	4.70932	9.41864		10.4108	0.861236
36	22.949	22.906	23.101		7.3086	2.70344	5.40688		7.2949	2.70091	5.40182		7.35701	2.71238	5.42476		5.41115	0.0120533
37	61.209	65.658	58.333		19.4933	4.41512	8.83025		20.9102	4.57277	9.14553		18.5774	4.31015	8.6203		8.86536	0.264371
38	22.081	23.155	22.331		7.03217	2.65182	5.30365		7.3742	2.71555	5.4311		7.11178	2.66679	5.33359		5.35611	0.0666441
39	78.961	79.525	83.279		25.1468	5.01466	10.0293		25.3264	5.03254	10.0651		26.522	5.14995	10.2999		10.1314	0.146988
40	215.516	210.091	211.263		68.6357	8.28466	16.5693		66.908	8.17973	16.3595		67.2812	8.20251	16.405		16.4446	0.110392
41	146.235	144.835	146.257		46.5717	6.82434	13.6487		46.1258	6.7916	13.5832		46.5787	6.82486	13.6497		13.6272	0.038111
42	63.672	57.715	61.502		20.2777	4.50308	9.00616		18.3806	4.28726	8.57451		19.5866	4.42568	8.85136		8.81067	0.218677
43	147.439	138.043	146.669		46.9551	6.85238	13.7048		43.9627	6.63044	13.2609		46.7099	6.83446	13.6689		13.5449	0.24658
44	21.343	19.01	21.05		6.79713	2.60713	5.21426		6.05414	2.46052	4.92103		6.70382	2.58917	5.17835		5.10455	0.15994
45	20.475	18.772	20.193		6.5207	2.55357	5.10713		5.97834	2.44507	4.89013		6.43089	2.53592	5.07184		5.02303	0.116443
46	36.241	33.138	31.706		11.5417	3.39731	6.79462		10.5535	3.24862	6.49723		10.0975	3.17765	6.3553		6.54905	0.224199
47	160.449	159.408	159.321		51.0984	7.14832	14.2966		50.7669	7.12509	14.2502		50.7392	7.12314	14.2463		14.2644	0.0280105
48	91.927	94.716	96.734		29.2761	5.41074	10.8215		30.1643	5.49221	10.9844		30.807	5.55041	11.1008		10.9689	0.14031
49	86.86	76.573	78.863		27.6624	5.25951	10.519		24.3863	4.93825	9.8765		25.1156	5.01155	10.0231		10.1395	0.336713
50	30.436	27.919	27.604		9.69299	3.11336	6.22671		8.8914	2.98185	5.96369		8.79108	2.96498	5.92995		6.04012	0.162475
51	19.499	20.812	21.951		6.20987	2.49196	4.98392		6.62803	2.5745	5.14899		6.99076	2.64401	5.28801		5.14031	0.15223
52	26.313	24.642	25.651		8.37994	2.89481	5.78962		7.84777	2.80139	5.60277		8.16911	2.85817	5.71633		5.70291	0.0941449
53	28.787	27.658	27.582		9.16783	3.02784	6.05569		8.80828	2.96787	5.93575		8.78408	2.96379	5.92759		5.97301	0.0717177
54	35.645	36.046	34.191		11.3519	3.36926	6.73852		11.4796	3.38816	6.77632		10.8889	3.29983	6.59965		6.70483	0.0930259
55	76.335	61.545	63.064		24.3105	4.93057	9.86114		19.6003	4.42722	8.85445		20.0841	4.48153	8.96305		9.22621	0.552536
56	13.878	12.804	14.247		4.41975	2.10232	4.20464		4.07771	2.01933	4.03867		4.53726	2.13008	4.26017		4.16782	0.115249
57	28.288	25.033	26.335		9.00892	3.00149	6.00297		7.97229	2.82352	5.64705		8.38694	2.89602	5.79204		5.81402	0.178976
58	47.732	48.275	50.369		15.2013	3.89888	7.79776		15.3742	3.921	7.84199		16.0411	4.00513	8.01026		7.88334	0.112123
59	5.556	7.389	7.335		1.76943	1.3302	2.6604		2.35318	1.53401	3.06802		2.33599	1.52839	3.05679		2.9284	0.232167
60	16.113	15.451	15.039		5.13153	2.26529	4.53058		4.9207	2.21827	4.43653		4.78949	2.18849	4.37698		4.44803	0.0774402
61	20.432	20.334	20.421		6.50701	2.55088	5.10177		6.4758	2.54476	5.08952		6.5035	2.5502	5.10039		5.09723	0.00671113
62	23.123	22.808	24.588		7.36401	2.71367	5.42734		7.26369	2.69512	5.39025		7.83057	2.79832	5.59663		5.47141	0.110022
63	284.342	270.768	286.48		90.5548	9.51603	19.0321		86.2318	9.28611	18.5722		91.2357	9.55174	19.1035		18.9026	0.288322
64	59.787	60.959	58.648		19.0404	4.36354	8.72707		19.4137	4.4061	8.81219		18.6777	4.32177	8.64354		8.7276	0.0843274
65	42.73	40.571	43.62		13.6083	3.68894	7.37788		12.9207	3.59454	7.18908		13.8917	3.72716	7.45432		7.34043	0.136531
66	36.708	36.035	37.934		11.6904	3.41913	6.83826		11.4761	3.38764	6.77528		12.0809	3.47576	6.95152		6.85502	0.0893037
67	61.979	60.699	59.017		19.7385	4.44281	8.88561		19.3309	4.39669	8.79338		18.7952	4.33535	8.67069		8.78323	0.10782
68	10.091	10.124	8.854		3.21369	1.79268	3.58536		3.2242	1.79561	3.59121		2.81975	1.67921	3.35842		3.51166	0.132745
69	56.641	51.866	52.409		18.0385	4.24718	8.49436		16.5178	4.06421	8.12843		16.6908	4.08543	8.17087		8.26455	0.200148
70	11.816	12.077	11.719		3.76306	1.93986	3.87972		3.84618	1.96117	3.92234		3.73217	1.93188	3.86376		3.88861	0.0302804
71	21.419	23.763	21.528		6.82134	2.61177	5.22354		7.56783	2.75097	5.50194		6.85605	2.61841	5.23681		5.32076	0.157043
72	22.049	22.374	20.638		7.02197	2.6499	5.2998		7.12548	2.66936	5.33872		6.57261	2.56371	5.12742		5.25531	0.112454
73	14.54	13.813	13.759		4.63057	2.15188	4.30375		4.39904	2.09739	4.19478		4.38185	2.09329	4.18657		4.22837	0.065414
74	17.068	20.736	19.238		5.43567	2.33145	4.6629		6.60382	2.56979	5.13958		6.12675	2.47523	4.95046		4.91765	0.240026
75	17.09	16.96	15.332		5.44268	2.33295	4.66591		5.40127	2.32406	4.64813		4.8828	2.20971	4.41941		4.57782	0.137469
76	30.208	39.789	38.487		9.62038	3.10167	6.20335		12.6717	3.55973	7.11945		12.257	3.501	7.002		6.77493	0.49848
77	24.566	23.264	21.039		7.82357	2.79706	5.59413		7.40892	2.72193	5.44387		6.70032	2.5885	5.17699		5.405	0.211266
78	28.168	32.433	27.68		8.9707	2.99511	5.99023		10.329	3.21387	6.42775		8.81529	2.96905	5.93811		6.11869	0.268913
79	9.559	9.006	9.039		3.04427	1.74478	3.48957		2.86815	1.69356	3.38712		2.87866	1.69666	3.39332		3.42334	0.0574386
80	12.652	12.522	13.954		4.0293	2.00731	4.01462		3.9879	1.99697	3.99394		4.44395	2.10807	4.21614		4.0749	0.122749
81	23.633	20.822	21.213		7.52643	2.74343	5.48687		6.63121	2.57511	5.15023		6.75573	2.59918	5.19836		5.27848	0.182064
82	51.584	47.157	44.119		16.428	4.05315	8.1063		15.0182	3.87533	7.75065		14.0506	3.74842	7.49684		7.7846	0.306147
83	46.734	44.119	42.643		14.8834	3.85791	7.71581		14.0506	3.74842	7.49684		13.5806	3.68518	7.37037		7.52767	0.174775

## Sheet: Cell Viability
Cell Viability
Macrophage (RAW 246.7)
Concentration	Control (0 µg/ml)	20 (µg/ml)	30 (µg/ml)	40 (µg/ml)	50 (µg/ml)	100 (µg/ml)	200 (µg/ml)	300 (µg/ml)
	3.63	3.482	3.243	3.461	3.537	3.294	3.338	3.073
	3.615	3.618	3.567	3.626	3.283	3.253	3.362	3.123
	3.663	3.567	3.585	3.133	3.288	3.366	3.468	3.251
	3.61	3.318	3.539	3.358	3.247	3.368	3.241	3.389
	3.533	3.497	3.543	3.211	3.307	3.348	3.161	3.418
	3.6102	3.4964	3.4954	3.3578	3.3324	3.3258	3.314	3.2508
	0.0478613	0.113804	0.142326	0.196639	0.116416	0.0504995	0.117616	0.154111
Mean	100	96.8478	96.8201	93.0087	92.3051	92.1223	91.7955	90.0449
SD	1.32572	3.25488	4.07182	5.85617	3.49347	1.51842	3.54906	4.74071
	P_value
Control vs G20	0.059
G20 vs G30	0.834
G30 vs G40	0.249
G40 vs G50	0.917
G50 vs G100	0.598
G100 vs G200	0.6
G200 vs G300	0.602
VX2 Cells
	24h
Concentration	Control	10 µg/ml	20 µg/ml	30 µg/ml	40 µg/ml	50 µg/ml	100 µg/ml	200 µg/ml	300 µg/ml
	0.722	0.5815	0.575	0.496667	0.464	0.4722	0.4691	0.432447	0.365
	0.7138	0.5462	0.5142	0.5046	0.4984	0.4972	0.4481	0.3842	0.3778
	0.854367	0.830333	0.80875	0.698667	0.6884	0.481	0.47095	0.42056	0.4187
	0.763389	0.652678	0.63265	0.566644	0.550267	0.483467	0.462717	0.412402	0.387167
	0.0788957	0.154863	0.155507	0.114403	0.120857	0.0126812	0.0126922	0.0251367	0.0280486
Mean	100	85.4974	82.8739	74.2275	72.0821	63.3316	60.6135	54.0226	50.7168
SD	10.3349	23.7274	24.5803	20.1896	21.9634	2.62298	2.74297	6.09519	7.24458
	P_value
Control vs G10	0.275
G10 vs G20	0.658
G20 vs G30	0.268
G30 vs G40	0.487
G40 vs G50	0.658
G50 vs G100	0.105
G100 vs G200	0.046
G200 vs G300	0.261
VX2 Cells	48h
Concentration	Control	10 µg/ml	20 µg/ml	30 µg/ml	40 µg/ml	50 µg/ml	100 µg/ml	200 µg/ml	300 µg/ml
	0.674	0.454667	0.45712	0.430147	0.417667	0.3459	0.323	0.1924	0.1295
	0.672	0.512413	0.464522	0.4308	0.40341	0.331	0.3452	0.1689	0.1311
	0.603	0.418967	0.398903	0.364567	0.35355	0.4072	0.3164	0.21567	0.1432
	0.649667	0.462015	0.440182	0.408504	0.391542	0.361367	0.3282	0.192323	0.1346
	0.0404269	0.0471544	0.0359394	0.0380526	0.0336656	0.0403859	0.0150877	0.0233851	0.00749066
Mean	100	71.1158	67.755	62.8791	60.2682	55.6234	50.5182	29.6034	20.7183
SD	6.22271	10.2062	8.16466	9.31511	8.59819	11.1759	4.59712	12.1593	5.56513
	P_value
Control vs G10	0.046
G10 vs G20	0.825
G20 vs G30	0.261
G30 vs G40	0.268
G40 vs G50	0.376
G50 vs G100	0.127
G100 vs G200	0.05
G200 vs G300	0.05

## Sheet: Temperature Measurement
Temperature Measurement
Laser's Fluence (W/cm2)	0.0587	0.0772	0.0865	0.105
Saline
1	27.9717	29.281	29.9024	30.76
2	27.8019	29.8702	29.6124	31.0158
3	28.5	28.7	30.1	31.5628
Mean	28.0912	29.2837	29.8716	31.1129
SD	0.364073	0.585092	0.245257	0.410123
Mann-Whitney Test:	P_value (0.06 vs 0.08 Group) = 0.05
	P_value ( 0.08 vs 0.09 Group) = 0.184
	P_value ( 0.09 vs 0.11 Group) = 0.05
AXT Concentration 100 µg/ml
1	38.6292	40.6508	43.8859	44.8733
2	37.8967	39.8805	43.1506	44.9881
3	40	38.9	44	44.1355
Mean	38.842	39.8104	43.6788	44.6657
SD	1.06768	0.877496	0.461036	0.462707
Mann-Whitney Test:	P_value (0.06 vs 0.08 Group) = 0.275
	P_value ( 0.08 vs 0.09 Group) = 0.05
	P_value ( 0.09 vs 0.11 Group) = 0.05
AXT Concentration 200 µg/ml
1	41.3043	42.3571	45.9775	49.8239
2	40.9159	41.8533	45.8177	48.2147
3	38.5	42.8	44.9187	48.5434
Mean	40.2401	42.3368	45.5713	48.8607
SD	1.5194	0.473676	0.570772	0.850245
Mann-Whitney Test:	P_value (0.06 vs 0.08 Group) = 0.05
	P_value ( 0.08 vs 0.09 Group) = 0.05
	P_value ( 0.09 vs 0.11 Group) = 0.05
AXT Concentration 300 µg/ml
1	41.3043	50.5165	54.2554	60.0125
2	40.9159	49.488	53.9177	59.4515
3	42.4	50.0668	54.5619	61.7785
Mean	41.5401	50.0238	54.245	60.4142
SD	0.769622	0.515612	0.322254	1.21438
Mann-Whitney Test:	P_value (0.06 vs 0.08 Group) = 0.05
	P_value ( 0.08 vs 0.09 Group) = 0.05
	P_value ( 0.09 vs 0.11 Group) = 0.05

## Sheet: In VitroTemperature Development
Temperature Development
Irradiation Time (s)	Temperature (oC)
	Saline (G1)		100 µg/ml (G2)		200 µg/ml (G3)		300 µg/ml (G4)
	Mean	SD	Mean	SD	Mean	SD	Mean	SD
0	28.2316	0.017	28.1798	0.0013	28.4931	0.07004	28.3822	0.01916
2.6	28.2041	0.08197	28.1662	0.0266	28.3822	0.01578	28.3003	0.00609
5.2	28.5332	0.08304	28.2374	0.06713	28.3003	0.00426	28.4237	0.09182
7.8	28.8389	0.15909	28.1822	0.01004	28.4237	0.03968	28.5139	0.05392
10.4	29.1754	0.06483	28.0823	0.000445477	30.4886	0.0235	32.7735	1.46269
13	29.1769	0.11971	28.6589	0.36519	30.6367	0.14245	35.385	0.55285
15.6	29.3363	0.06084	29.6049	0.29575	32.1067	0.75466	37.1949	0.69808
18.2	29.3756	0.03365	30.4367	0.28882	33.7511	0.38823	38.7409	0.47004
20.8	29.443	0.04181	31.0646	0.23281	34.6978	0.36323	40.1228	0.45715
23.4	29.3976	0.04658	31.5144	0.13201	35.7906	0.37733	41.3203	0.34259
26	29.4479	0.04183	31.829	0.14725	36.7693	0.34549	42.3203	0.30969
28.6	29.4699	0.02717	32.0457	0.16171	37.6233	0.31646	43.1664	0.28038
31.2	29.5795	0.000438406	32.5054	0.18161	38.3266	0.28549	44.0533	0.35174
33.8	29.6166	0.21048	32.8066	0.13218	39.1379	0.38411	44.8742	0.30221
36.4	29.6955	0.000869741	33.1394	0.06881	39.9012	0.2101	45.7532	0.43775
39	29.6531	0.12695	33.5057	0.14424	40.5206	0.23642	46.5895	0.06521
41.6	29.7624	0.03697	33.9128	0.21414	41.0868	0.16363	47.4485	0.28462
44.2	29.7754	0.02448	34.2621	0.10612	41.6195	0.09851	47.825	0.03062
46.8	29.7468	0.02022	34.3858	0.15718	42.1034	0.27432	47.8751	0.03727
49.4	29.759	0.01073	34.6667	0.04814	42.6499	0.25114	47.9358	0.00517
52	29.7198	0.01807	34.8219	0.1015	42.9928	0.08094	47.9765	0.03391
54.6	29.7663	0.03739	35.155	0.06105	43.4343	0.13834	48.2085	0.03569
57.2	29.8122	0.00774	35.2561	0.0131	43.7619	0.12046	48.3356	0.07351
59.8	29.838	0.01074	35.5893	0.13837	44.1811	0.13905	48.4647	0.07307
62.4	29.8098	0.00602	35.8304	0.03299	44.4511	0.09779	48.6578	0.04729
65	29.9115	0.12749	36.1014	0.16377	44.9091	0.11858	48.9586	0.04278
67.6	29.9009	0.00773	36.3061	0.1152	45.0428	0.03131	49.1429	0.05916
70.2	29.9974	0.04204	36.6936	0.07237	45.2097	0.07647	49.3058	0.06602
72.8	30.0335	0.03731	36.8527	0.04683	45.3689	0.04251	49.5744	0.20749
75.4	29.9585	0.10213	37.09	0.04916	45.5738	0.14876	49.9855	0.07221
78	29.9458	0.02919	37.3174	0.08084	45.8302	0.0075	50.0773	0.09029
80.6	29.9883	0.01802	37.5552	0.1228	45.9047	0.0356	50.1503	0.0203
83.2	30.0019	0.01158	37.6604	0.01403	46.1349	0.04226	50.2623	0.11116
85.8	29.9995	0.01845	37.9125	0.11882	46.3125	0.08179	50.3884	0
88.4	30.0283	0.07204	38.1993	0.07983	46.58	0.08458	50.5037	0.05675
91	30.0429	0.01201	38.3979	0.09404	46.7611	0.07555	50.882	0.3193
93.6	30.015	0.01972	38.5941	0.0736	46.9822	0.05424	51.2847	0.14803
96.2	29.9607	0.0399	38.7515	0.03217	47.2569	0.15605	51.5035	0.18506
98.8	30.038	0.01801	38.9752	0.14831	47.411	0.04777	51.8182	0.03864
101.4	30.0829	0.06257	39.4746	0.10306	47.5434	0.00481	51.6027	0.03906
104	30.0686	0.07673	39.514	0.11212	47.552	0.01406	51.8285	0.1306
106.6	30.0168	0.06691	39.7811	0.07167	47.7526	0.10854	52.154	0.000346482
109.2	30.0714	0.03	39.9258	0.05508	47.9858	0.06119	52.3197	0.06061
111.8	30.1671	0.04882	40.202	0.05888	48.1598	0.05004	52.1275	0.10424
114.4	30.2313	0.00857	40.2825	0.08001	48.2147	0.04967	52.1815	0.00213
117	30.1919	0.09421	40.3601	0.0494	48.3912	0.04996	52.3633	0.01675
119.6	30.1353	0.00815	40.4972	0.04424	48.6634	0.08028	52.5031	0.03134
122.2	30.1947	0.00641	40.6314	0.14549	48.7793	0.03077	52.5494	0.03772
124.8	30.2546	0.02951	40.808	0.06209	48.7539	0.02565	53.0118	0.1039
127.4	30.2882	0.006	40.8618	0.03357	48.8218	0.0454	53.0997	0.20625
130	30.1635	0.07623	40.8944	0.06556	48.8554	0.04246	53.3659	0.02441
132.6	30.1574	0.01626	41.0758	0.02961	48.8197	0.0249	53.6975	0.27553
135.2	30.3033	0.02481	41.0913	0.06935	48.8479	0.01794	54.4821	0.01297
137.8	30.2325	0.02654	41.3169	0.13922	48.8285	0.08347	55.0282	0.26268
140.4	30.237	0.01927	41.4299	0.03924	48.8826	0.07942	55.3057	1.41421e-05
143	30.3695	0.00726	41.509	0.10754	48.9442	0.06182	55.3784	0.01358
145.6	30.4016	0.07649	41.7676	0.02867	48.9731	0.0077	55.2174	0.01744
148.2	30.4194	0.05727	41.7813	0.09374	48.9884	0.01024	55.2689	0.00453
150.8	30.3626	0.03505	41.9381	0.12804	49.0708	0.0603	55.5227	0.05186
153.4	30.4563	0.01281	42.1328	0.02819	49.0853	0.03398	55.5158	0.02332
156	30.4387	0.06579	42.3404	0.02158	49.0504	0.00731	55.373	0.04007
158.6	30.3257	0.0094	42.4236	0.06897	49.1421	0.02959	55.3113	0.0861
161.2	30.332	0.10904	42.5567	0.02156	49.1992	0.03944	55.1552	0.11726
163.8	30.2479	0.10998	42.8664	0.01805	49.2142	0.03067	55.0046	0.01119
166.4	30.2918	0.02481	42.7993	0.01768	49.2601	0.0073	55.1468	0.12215
169	30.2077	0.02655	42.8664	0.00653	49.3651	0.01933	55.3047	0.00697
171.6	30.3293	0.09922	42.8403	0.02191	49.4496	0.08854	55.7365	0.20607
174.2	30.4659	0.03586	42.9632	0.03914	49.5624	0.03022	56.1729	0.25564
176.8	30.3384	0.01453	43.0893	0.07244	49.5475	0.0062	56.5292	0.00483
179.4	30.3314	0.00127	43.1763	0.10417	49.5959	0.0899	56.3478	0.12524
182	30.5508	0.03116	43.2897	0.01722	49.6008	0.01529	56.3487	0.17574
184.6	30.5272	0.10629	43.3173	0.00498	49.6954	0.00364	56.842	0.0331
187.2	30.6039	0.06015	43.3032	0.04476	49.7055	0.04834	56.773	0.04172
189.8	30.4825	0.01153	43.4638	0.0019	49.7674	0.00072832	56.801	0.10964
192.4	30.5085	0.0235	43.5367	0.05461	49.7505	0.06252	56.7381	0.12625
195	30.4475	0.02862	43.4522	0.03592	49.7016	0.05163	57.206	0.3156
197.6	30.4273	0.02223	43.4913	0.0447	49.6646	0.01528	57.2382	0.08043
200.2	30.5133	0.06447	43.7385	0.11322	49.6396	0.03165	57.1575	0.0392
202.8	30.5806	0.07681	43.852	0.07084	49.5524	0.0335	57.2961	0.04671
205.4	30.5891	0.02987	43.9486	0.00874	49.5557	0.02003	57.2013	0.05707
208	30.5474	0.00256	43.9938	0.01636	49.582	0.0171	56.9487	0.06958
210.6	30.5737	0.01491	44.0973	0.04639	49.6399	0.04294	56.9	0.03928
213.2	30.6205	0.03414	44.2054	0.05621	49.6353	0.0131	56.9344	0.06993
215.8	30.6075	0.04392	44.2311	0.03647	49.6301	0.04294	57.1461	0.03817
218.4	30.6316	0.03368	44.1355	0.03269	49.7158	0.05419	57.1648	0.01926
221	30.5513	0.08065	44.1205	0.0304	49.7214	0.04109	57.272	0.14192
223.6	30.5444	0.01281	44.2115	0.08543	49.652	0.0382	57.8372	0.08077
226.2	30.5468	0.00767	44.3798	0.06068	49.688	0.04765	57.9949	0.03828
228.8	30.5686	0.00426	44.536	0.04356	49.6846	0.06547	57.9794	0.00751
231.4	30.6036	0.01194	44.6616	0.01136	49.6703	0.02111	58.0976	0.01879
234	30.5722	0.01109	44.5633	0.0731	49.7148	0.00327	57.9947	0.00855
236.6	30.6657	0.00853	44.4144	0.04133	49.7535	0.01672	58.2328	0.32827
239.2	30.5378	0.01025	44.535	0.02538	49.7726	0.03634	58.7785	0.01257
241.8	30.5405	0.03799	44.5315	0.03939	49.7168	0.06072	58.9339	0.1134
244.4	30.5556	0.05336	44.5548	0.01173	49.77	0.03344	58.9481	0.05533
247	30.5456	0.01621	44.5872	0.01666	49.7394	0.1167	58.8141	0.00781
249.6	30.5782	0.00939	44.4983	0.07199	49.8216	0.01197	58.7544	0.07037
252.2	30.5628	0.05164	44.6241	0.06662	49.6841	0.04947	58.9063	0.05332
254.8	30.6419	0.00896	44.6841	0.03632	49.6582	0.04402	58.9437	0.03565
257.4	30.7799	0.0132	44.585	0.09844	49.7199	0.03818	59.0568	0.03187
260	30.8518	0.09279	44.5601	0.17837	49.7276	0.08253	59.2762	0.19305
262.6	30.8777	0.00764	44.8055	0.0756	49.6286	0.01674	59.441	0.09472
265.2	30.813	0.0081	44.8784	0.02153	49.5642	0.01528	59.2447	0.05081
267.8	30.8729	0.00426	44.9147	0.01549	49.5691	0.03969	59.2638	0.0928
270.4	30.8928	0.03915	44.9238	0.04343	49.5979	0.00473	59.4515	0.03247
273	30.906	0.0349	44.9881	0.01283	49.6388	0.02764	59.3192	0.02269
275.6	30.9117	0.03019	44.9395	0.08532	49.6548	0.01308	59.4367	0.09135
278.2	31.0158	0.06928	44.7884	0.00378	49.6638	0.04328	59.8573	0.12041
280.8	30.9346	0.01318	44.709	0.03216	49.6057	0.00472	60.0022	0.06302
283.4	30.9388	0.02254	44.6653	0.05298	49.6638	0.00545	60.0923	0.05826
286	30.7856	0.05451	44.6827	0.05637	49.6106	0.04221	60.0556	0.0037
288.6	30.8404	0.03575	44.8373	0.03062	49.5794	0.02293	59.9848	0.08357
291.2	30.8371	0.0328	44.8191	0.03439	49.7253	0.00654	59.8952	0.02968
293.8	30.7618	0.00298	44.9419	0.09023	49.7636	0.05417	59.9426	0.06372
296.4	30.76	0.01577	44.9193	0.02643	49.6564	0.04366	59.8055	0.07828
299	30.76	0.01577	44.9273	0.05211	49.7116	0.01636	59.883	0.05159
301.6	30.76	0.01577	44.8733	0.04231	49.7587	0.01454	60.0125	0
Mann-Whitney Test:	P_value (G1 vsG2 Group) =2.18E-37				P < 0.05 two-tailed =>The distributions in the G1 and G2 groups differed significantly
	P_value (G2 vsG3 Group) = 2.1841E-37				P < 0.05 two-tailed =>The distributions in the G2 and G3 groups differed significantly
	P_value ( G3 vs G4 Group) = 2.184E-37				P < 0.05 two-tailed =>The distributions in the G3 and G4 groups differed significantly

## Sheet: Photothermal Effect on VX2
In vitro photothermal effect on VX2 Cells
Conditions:	Laser Irradiance: 0.11 W/cm2
	Irradiation Time: 2 and 3 min
	Axtaxanthin Concentration: 300 µg/ml
Incubation time:	12h					24h
	Control	Laser	L (2 min)+A	L (3 min)+A		Control	L	L (2 min)+A	L (3 min)+A
	1.023	0.902	0.330333	0.2763		1.222	0.99775	0.29106	0.169
	1.023	0.9542	0.332333	0.2457		1.219	0.965	0.247	0.164
	1.0052	0.8238	0.337667	0.2432		1.208	1.0306	0.2774	0.1547
	1.0404	0.92541	0.361667	0.2923		1.291	1.024	0.2467	0.1645
Mean	1.0229	0.901353	0.3405	0.264375		1.235	1.00434	0.26554	0.16305
SD	0.0124455	0.0559358	0.0125111	0.0207313		0.0378153	0.029817	0.0222906	0.00600361
Mean (%)	100	88.1174	33.2877	25.8456		100	81.3229	21.5012	13.2024
SD	1.21669	6.20576	3.67433	7.84163		3.06197	2.96883	8.39443	3.68207
Mann-Whitney Test:	P_value (Control vs Laser Group) = 0.02					P_value (Control vs Laser Group) = 0.02
	P_value ( Laser vs Laser (2 min)+ Asta Group) = 0.02					P_value ( Laser vs Laser (2 min)+ Asta Group) = 0.02
	P_value ( Laser vs Laser (3 min)+ Asta Group) = 0.021					P_value ( Laser vs Laser (3 min)+ Asta Group) = 0.02
	P_value ( Laser (2 min)+ Asta vs Laser (3 min)+ Asta Group) = 0.02					P_value ( Laser (2 min)+ Asta vs Laser (3 min)+ Asta Group) = 0.019
Note: L = Laser; A = Astaxanthin

## Sheet: In Vivo Photothermal Effect
Temperature Measurement During Laser Exposure on Rabbits
Experimental Conditions:
			Laser Irradiance: 0.11 W/cm2
			Irradiation Time: 4 min
			Axtaxanthin : 300 µg/ml, V=100 ml
			Distance between tumor and fiber's tip: d= 22 mm
Time (s)	Pre-Injection								Post-Inection
	# Trial								# Trial
	1	2	3	4		Mean	SD		1	2	3	4		Mean	SD
1	37.71	37.6879	37.8626	37.7067		37.7418	0.0811427		37.396	37.476	37.476	37.6288		37.4942	0.0973558
6	43.864	42.4092	44.9958	42.885		43.5385	1.14486		44.1853	45.8297	45.8297	46.5512		45.599	1.00193
11	46.9229	44.8879	48.2697	45.548		46.4071	1.50346		47.2957	49.7179	49.7179	50.311		49.2606	1.33945
16	48.8921	46.5507	50.3105	47.329		48.2706	1.67257		48.4965	51.1547	51.1547	51.6426		50.6121	1.42904
21	49.7424	47.2494	51.1144	48.102		49.0521	1.72064		48.9312	51.6435	51.6435	52.0819		51.075	1.44408
26	50.7599	48.1508	52.2156	49.0207		50.0368	1.81286		49.3072	52.1017	52.1017	52.5229		51.5084	1.48081
31	51.8014	49.1129	53.2561	50.0213		51.0479	1.84772		50.1378	53.0912	53.0912	53.5726		52.4732	1.57335
36	51.5256	48.9407	53.0482	49.7296		50.811	1.84239		51.8428	55.1984	55.1984	55.7759		54.5039	1.79482
41	52.1417	49.3473	53.4905	50.3038		51.3208	1.85385		53.1103	56.7565	56.7565	57.3716		55.9987	1.94735
46	52.3917	49.6487	53.8934	50.5372		51.6177	1.89934		54.1714	58.0083	58.0083	58.658		57.2115	2.04977
51	51.6795	49.0484	53.1257	49.8688		50.9306	1.8302		54.9718	58.853	58.853	59.6244		58.0756	2.10089
56	51.5645	48.9193	52.9115	49.771		50.7916	1.79245		55.2696	59.2279	59.2279	59.9735		58.4247	2.13258
61	51.579	48.9676	53.0765	49.7709		50.8485	1.8436		54.9274	58.782	58.782	59.6006		58.023	2.0995
66	51.8565	49.1319	53.4025	49.9945		51.0963	1.91218		55.0071	58.7971	58.7971	59.7581		58.0899	2.10452
71	52.2372	49.4242	53.898	50.3036		51.4657	2.00244		54.6894	58.3377	58.3377	59.2751		57.66	2.0291
76	52.396	49.5526	54.0479	50.4406		51.6092	2.01341		54.7423	58.3301	58.3301	59.2992		57.6754	2.00806
81	52.7496	49.7788	54.4731	50.7377		51.9348	2.09667		55.901	58.9803	58.9803	60.2381		58.5249	1.84703
86	52.7156	49.8314	54.4583	50.7211		51.9316	2.07165		56.1475	58.6349	58.6349	59.9588		58.344	1.59179
91	52.6712	49.7984	54.4275	50.6552		51.8881	2.07754		56.6568	59.7481	59.7481	60.9661		59.2798	1.84049
96	52.3587	49.5606	54.0835	50.3916		51.5986	2.03001		57.2711	60.5567	60.5567	61.8341		60.0546	1.95097
101	52.3949	49.6476	54.1389	50.4405		51.6555	2.01843		57.702	61.1999	61.1999	62.5656		60.6668	2.07876
106	52.6159	49.7337	54.3488	50.6182		51.8291	2.0676		57.9974	61.3598	61.3598	62.8522		60.8923	2.05415
111	52.7345	49.8958	54.5462	50.7258		51.9756	2.08739		57.6952	60.9689	60.9689	62.4335		60.5166	2.00367
116	53.0857	50.2128	54.9993	51.0253		52.3308	2.15104		57.3383	60.6294	60.6294	62.0838		60.1702	2.00859
121	53.4303	50.4374	55.3784	51.3231		52.6423	2.2143		57.9957	61.4043	61.4043	62.9587		60.9407	2.09566
126	53.651	50.6644	55.661	51.5245		52.8753	2.24162		59.5807	63.3689	63.3689	65.1108		62.8573	2.33365
131	53.9355	50.8445	55.9663	51.7695		53.1289	2.29257		60.4903	64.3667	64.3667	66.224		63.862	2.41224
136	53.5063	50.6501	55.5554	51.4104		52.7805	2.20926		61.0983	65.0719	65.0719	66.9769		64.5547	2.4731
141	53.2625	50.3342	55.2524	51.2027		52.513	2.20078		61.7075	65.7187	65.7187	67.6404		65.1963	2.49608
146	53.1368	50.2175	55.0459	51.0886		52.3722	2.16207		61.1249	65.0775	65.0775	66.9375		64.5543	2.44869
151	53.0739	50.2309	55.0308	51.0323		52.342	2.15541		60.7497	64.6016	64.6016	66.445		64.0995	2.3963
156	53.0646	50.2313	55.056	51.0373		52.3473	2.16375		60.0151	63.699	63.699	65.4716		63.2212	2.29491
161	53.3136	50.4617	55.3827	51.2439		52.6005	2.21087		59.3179	62.8979	62.8979	64.6546		62.4421	2.24137
166	53.8136	50.7664	55.9275	51.6532		53.0402	2.31149		59.8351	63.5162	63.5162	65.3981		63.0664	2.32973
171	54.2071	51.1719	56.4196	52.0109		53.4524	2.35601		60.8538	64.7204	64.7204	66.7276		64.2556	2.45734
176	54.7375	51.604	57.0928	52.4651		53.9748	2.4633		61.6704	65.6073	65.6073	67.6894		65.1436	2.51491
181	55.1172	51.9962	57.4866	52.8162		54.3541	2.47113		61.9246	65.925	65.925	67.9942		65.4422	2.53983
186	55.2277	51.9647	57.5077	52.9541		54.4135	2.47407		62.1784	66.2455	66.2455	68.3102		65.7449	2.56916
191	54.7414	51.6554	56.9467	52.5325		53.969	2.37201		61.6909	65.5844	65.5844	67.556		65.1039	2.45786
196	54.8635	51.612	56.9721	52.615		54.0157	2.39436		60.7815	64.4986	64.4986	66.3842		64.0407	2.34764
201	54.3289	51.4255	56.5312	52.1878		53.6183	2.29817		60.1864	63.8427	63.8427	65.6761		63.387	2.30213
206	54.5173	51.509	56.6925	52.3321		53.7627	2.32946		60.2032	63.8965	63.8965	65.7767		63.4432	2.33481
211	54.9116	51.8407	57.2631	52.6717		54.1718	2.43502		61.6012	65.5403	65.5403	67.6126		65.0736	2.51261
216	55.2004	52.1537	57.6099	52.9241		54.472	2.45952		62.8732	67.0746	67.0746	69.2791		66.5754	2.67798
221	55.4509	52.2652	57.8669	53.1366		54.6799	2.5142		63.787	68.0871	68.0871	70.3993		67.5901	2.75977
226	55.4098	52.2733	57.8343	53.1111		54.6571	2.49892		63.8861	67.9552	67.9552	70.2317		67.507	2.64172
231	55.124	52.0175	57.374	52.8928		54.3521	2.4019		63.9909	67.932	67.932	70.2472		67.5255	2.59689
236	55.1272	52.0637	57.4041	52.9124		54.3769	2.39602		63.356	67.1767	67.1767	69.4482		66.7894	2.52705
241	55.0181	51.9424	57.2798	52.806		54.2616	2.393		62.4736	66.1286	66.1286	68.2668		65.7494	2.40523
Mann-Whitney Test:			n1 = n2 = 49, P= 0.000 < 0.05 two-tailed =>The distributions in the two groups differed significantly

## Sheet: Tumor Volume
Tumor Volume Measurement
Control Group (N = 4)
Day	0	1	2	3	4	5	6	7	8	9	10	11	12	13	14
1	48	52.5	52.5	70	70	78	144	162	220.5	320	445.5	550	665.5	936	1183
2	58	62.5	68	78	78	87.5	78	126	196	364.5	405	600	726	936	1183
3	48.5	60	62.5	78	196	196	320	405	445.5	550	665.5	726	786.5	936	1183
4	52.5	75	108	144	162	220.5	245	726	786.5	1008	1008	864	1080	1267.05	1470
Mean	51.75	62.5	72.75	92.5	126.5	145.5	196.75	354.75	412.125	560.625	631	685	814.5	1018.76	1254.75
SD	4.62781	9.35414	24.3601	34.5398	62.2763	73.2473	107.087	276.786	273.679	314.443	276.168	140.442	183.764	165.525	143.5
Laser + Astaxanthin Group (N = 3)
1	40	38	28	8	8	10	8	2.5	0	0	0	0	0	0	0
2	40	18	8	6	6	1.5	1	0	0	0	0	0	0	0	0
3	48	32	40	40	32.5	27	22.5	8	1.5	0	0	0	0	0	0
Mean	42.6667	29.3333	25.3333	18	15.5	12.8333	10.5	3.5	0.5	0	0	0	0	0	0
SD	4.6188	10.2632	16.1658	19.0788	14.7564	12.984	10.9659	4.09268	0.866025	0	0	0	0	0	0
Astaxanthin Group (N = 6)
1	48	22.5	48	87.5	126	126	144	220.5	320	486	526.3	607.5	1152	1352	1568
2	48	40	62.5	78	126	144	220.5	320	864	1183	1568	1800	2601	2916	2916
3	48	22.5	40	62.5	78	108	196	220.5	288	405	600	847	1008	1183	1267.5
4	53.5	13.5	32	40	48	78	78	87.5	126	126	144	196	550	726	1008
5	56	28	18	40	40	48	87.5	144	220.5	405	550	907.5	1080	1267.5	1470
6	58	22.5	40	48	48	87.5	126	144	256	288	364.5	320	486	650	847
Mean	51.9167	25.3	40.1	61.6	83.6	100.8	145.2	198.5	363.7	521	677.66	871.6	1278.2	1488.9	1645.9
SD	3.80132	9.72497	16.7197	21.6431	41.2165	38.2779	63.4376	88.0646	289.373	394.464	529.796	589.492	775.934	833.661	741.665
Laser Group (N = 4)
1	62.5	18	32	62.5	108	171.5	256	288	500	600	726	864	936	1372	1687.5																	0
2	40	18	32	40	62.5	78	288	320	500	550	726	936	1098.5	1372	1687.5
3	52.5	27	27	31.5	56	100	245	352	486	600	650	700	750	968	1152
4	42	40	52	78	87.5	144	269.5	294	384	486	600	650	847	1008	1080
Mean	49.25	25.75	35.75	53	78.5	123.375	264.625	313.5	467.5	559	675.5	787.5	907.875	1180	1401.75
SD	10.3963	10.4043	11.0868	21.1857	23.8991	42.2165	18.5264	29.1833	56.0565	54.074	61.7819	134.743	148.053	222.303	331.262

## Sheet: Body Weight
Body Weight Measurement
Control Group (N = 4)
Day	0	1	2	3	4	5	6	7	8	9	10	11	12	13	14
1	2490	2490	2490	2500	2480	2450	2370	2360	2370	2360	2400	2430	2280	2290	2300
2	2490	2490	2490	2500	2480	2450	2370	2360	2370	2360	2400	2430	2280	2290	2300
3	2840	2840	2800	2780	2740	2740	2720	2580	2560	2550	2690	2650	2760	2750	2750
4	2840	2840	2800	2780	2740	2740	2720	2580	2560	2550	2690	2650	2760	2750	2750
Mean	2665	2665	2645	2640	2610	2595	2545	2470	2465	2455	2545	2540	2520	2520	2525
SD	202.073	202.073	178.979	161.658	150.111	167.432	202.073	127.017	109.697	109.697	167.432	127.017	277.128	265.581	259.808
Laser + Astaxanthin Group (N = 3)
1	2440	2440	2490	2500	2520	2520	2550	2570	2560	2570	2550	2570	2580	2590	2590
2	2520	2520	2590	2630	2670	2700	2690	2750	2750	2730	2730	2720	2760	2770	2770
3	2300	2300	2400	2430	2480	2490	2470	2520	2530	2490	2530	2540	2570	2580	2580
Mean	2420	2420	2493.33	2520	2556.67	2570	2570	2613.33	2613.33	2596.67	2603.33	2610	2636.67	2646.67	2646.67
SD	111.355	111.355	95.0438	101.489	100.167	113.578	111.355	120.968	119.304	122.202	110.151	96.4365	106.927	106.927	106.927
Astaxanthin Group (N = 6)
1	2900	2900	2900	2900	2920	2930	2970	3000	3060	3050	3040	3040	3050	3050	3080
2	2330	2330	2350	2380	2400	2400	2420	2360	2310	2500	2500	2490	2420	2450	2450
3	2330	2330	2350	2380	2400	2400	2420	2360	2310	2500	2500	2490	2420	2450	2450
4	2210	2210	2200	2170	2120	2200	2280	2180	2180	2470	2480	2440	2450	2460	2450
5	2210	2210	2200	2170	2120	2200	2280	2180	2180	2470	2480	2440	2450	2460	2450
6	2640	2640	2640	2670	2680	2670	2680	2660	2750	2740	2760	2760	2750	2730	2730
Mean	2436.67	2436.67	2440	2445	2440	2466.67	2508.33	2456.67	2465	2621.67	2626.67	2610	2590	2600	2601.67
SD	276.237	276.237	276.767	288.912	314.96	285.354	269.252	318.852	359.374	233.702	229.666	242.487	258.534	246.414	259.724
Laser Group (N = 4)
1	2780	2780	2830	2880	2880	2900	2910	2950	2980	3000	2980	2990	3000	2970	2980
2	2610	2610	2630	2660	2670	2690	2740	2710	2730	2750	2760	2810	2870	2900	2880
3	2490	2490	2500	2520	2550	2600	2660	2580	2670	2700	2700	2720	2710	2700	2730
4	2490	2490	2500	2520	2550	2600	2660	2580	2670	2700	2700	2720	2710	2700	2730
Mean	2592.5	2592.5	2615	2645	2662.5	2697.5	2742.5	2705	2762.5	2787.5	2785	2810	2822.5	2817.5	2830
SD	137.204	137.204	155.885	170	155.644	141.51	117.863	174.452	147.733	143.614	133.041	127.279	140.327	138.654	122.474
